# Supplementary material for: Direct, Broad-Spectrum Antimicrobial Activity of Ag+-Doped Hydroxyapatite against Fastidious Anaerobic Periodontal and Aerobic Dental Bacteria
Source: Materials (Basel). 2024 Sep 24;17(19):4688. doi: 10.3390/ma17194688 (PMC11478222; doi:10.3390/ma17194688)
Supplement: Supplementary file 1 [file materials-17-04688-s001.zip]

Archive with 1 entries (1 files):
- materials-3127294-supplementary.pdf
